# Supplementary material for: Potential Range Shifts of Two Sympatric Fagus Species
Source: Ecol Evol. 2026 Jan 30;16(2):e72979. doi: 10.1002/ece3.72979 (PMC12856369; doi:10.1002/ece3.72979)
Supplement: Supplementary file 3 — Table S1: 94 occurrence records of F. longipetiolata and 77 of F. lucida . [file ECE3-16-e72979-s002.csv]

species	longitude	latitude
Fagus_longipetiolata	101.2864	27.9346
Fagus_longipetiolata	102.2735	27.8878
Fagus_longipetiolata	102.3923	22.9941
Fagus_longipetiolata	102.7583	30.0667
Fagus_longipetiolata	103.1321	28.3286
Fagus_longipetiolata	103.2264	22.7796
Fagus_longipetiolata	103.4904	29.5967
Fagus_longipetiolata	103.5989	32.6379
Fagus_longipetiolata	103.6762	28.6854
Fagus_longipetiolata	103.6872	22.9837
Fagus_longipetiolata	103.7141	27.3392
Fagus_longipetiolata	104.7021	23.1377
Fagus_longipetiolata	104.7844	29.3456
Fagus_longipetiolata	104.8736	27.4416
Fagus_longipetiolata	105.0551	24.0464
Fagus_longipetiolata	105.1833	25.4379
Fagus_longipetiolata	105.3346	24.6812
Fagus_longipetiolata	105.3792	26.7813
Fagus_longipetiolata	105.4512	28.1618
Fagus_longipetiolata	105.6471	25.3886
Fagus_longipetiolata	105.7911	29.1971
Fagus_longipetiolata	105.8394	23.3938
Fagus_longipetiolata	106.0216	28.4462
Fagus_longipetiolata	106.1341	26.8137
Fagus_longipetiolata	106.3608	25.115
Fagus_longipetiolata	106.5484	29.5549
Fagus_longipetiolata	106.6266	23.3957
Fagus_longipetiolata	106.9233	27.7289
Fagus_longipetiolata	107.0199	25.1929
Fagus_longipetiolata	107.1797	28.9334
Fagus_longipetiolata	107.3677	26.8116
Fagus_longipetiolata	107.5417	25.8264
Fagus_longipetiolata	107.9771	26.5888
Fagus_longipetiolata	108.1697	26.3504
Fagus_longipetiolata	108.3505	29.9081
Fagus_longipetiolata	108.4087	30.8079
Fagus_longipetiolata	108.6294	31.8241
Fagus_longipetiolata	108.9012	25.7573
Fagus_longipetiolata	108.9116	24.7831
Fagus_longipetiolata	108.9363	30.2909
Fagus_longipetiolata	109.0026	28.4516
Fagus_longipetiolata	109.31	26.22
Fagus_longipetiolata	109.3685	32.3948
Fagus_longipetiolata	109.5796	27.4779
Fagus_longipetiolata	110.0505	25.2551
Fagus_longipetiolata	110.0931	31.5258
Fagus_longipetiolata	110.1582	30.8095
Fagus_longipetiolata	110.2355	24.1755
Fagus_longipetiolata	110.2627	28.8052
Fagus_longipetiolata	110.4324	29.3288
Fagus_longipetiolata	110.7471	31.3481
Fagus_longipetiolata	111.0164	32.3953
Fagus_longipetiolata	111.0304	25.4652
Fagus_longipetiolata	111.1078	26.7563
Fagus_longipetiolata	111.1392	29.4297
Fagus_longipetiolata	111.6007	25.5264
Fagus_longipetiolata	111.9421	26.7658
Fagus_longipetiolata	112.1004	24.5768
Fagus_longipetiolata	112.1991	23.9326
Fagus_longipetiolata	112.6475	24.4709
Fagus_longipetiolata	112.7199	27.2518
Fagus_longipetiolata	112.9488	25.3996
Fagus_longipetiolata	113.7725	26.4897
Fagus_longipetiolata	114.3082	25.6818
Fagus_longipetiolata	114.6198	27.3928
Fagus_longipetiolata	114.7809	28.3852
Fagus_longipetiolata	114.9631	29.3264
Fagus_longipetiolata	115.0066	25.8637
Fagus_longipetiolata	115.3631	26.3379
Fagus_longipetiolata	115.5301	24.7423
Fagus_longipetiolata	115.7704	31.1628
Fagus_longipetiolata	116.0601	25.5876
Fagus_longipetiolata	116.3257	26.8372
Fagus_longipetiolata	116.7425	25.3372
Fagus_longipetiolata	116.9118	27.2951
Fagus_longipetiolata	117.2454	28.2925
Fagus_longipetiolata	117.3045	26.4967
Fagus_longipetiolata	117.5841	26.6999
Fagus_longipetiolata	117.7094	28.3152
Fagus_longipetiolata	117.9078	28.4489
Fagus_longipetiolata	118.1275	27.3375
Fagus_longipetiolata	118.1343	31.2757
Fagus_longipetiolata	118.2488	29.9558
Fagus_longipetiolata	118.4326	25.5056
Fagus_longipetiolata	118.7977	32.0556
Fagus_longipetiolata	119.2161	27.9393
Fagus_longipetiolata	119.2762	28.5923
Fagus_longipetiolata	119.4857	29.7887
Fagus_longipetiolata	119.9387	27.5618
Fagus_longipetiolata	120.1451	30.2709
Fagus_longipetiolata	120.2994	31.5799
Fagus_longipetiolata	120.4757	27.8279
Fagus_longipetiolata	120.8063	29.1155
Fagus_longipetiolata	121.4067	29.6565
Fagus_lucida	102.3577	29.2307
Fagus_lucida	102.7244	25.0216
Fagus_lucida	103.2318	29.7379
Fagus_lucida	103.6081	28.5129
Fagus_lucida	103.9493	28.2041
Fagus_lucida	104.14	28.4
Fagus_lucida	104.244	23.3695
Fagus_lucida	104.5807	28.1147
Fagus_lucida	104.66	27.4
Fagus_lucida	104.7567	27.8878
Fagus_lucida	104.8737	25.648
Fagus_lucida	105.38	26.68
Fagus_lucida	105.45	27.69
Fagus_lucida	105.6	24.99
Fagus_lucida	106.1856	27.4091
Fagus_lucida	106.4349	29.5558
Fagus_lucida	106.7145	26.604
Fagus_lucida	106.83	32.36
Fagus_lucida	107.1669	28.2368
Fagus_lucida	108.134	25.3841
Fagus_lucida	108.18	26.37
Fagus_lucida	108.2188511	26.38106683
Fagus_lucida	108.36	25.75
Fagus_lucida	108.6524	25.2235
Fagus_lucida	108.6691	27.9877
Fagus_lucida	108.7017	27.9074
Fagus_lucida	109.0071	28.448
Fagus_lucida	109.1193	30.0316
Fagus_lucida	109.1349	29.6676
Fagus_lucida	109.31	26.22
Fagus_lucida	109.8621	27.2127
Fagus_lucida	110.0217	31.4903
Fagus_lucida	110.0576	29.6703
Fagus_lucida	110.09	29.79
Fagus_lucida	110.15	26.17
Fagus_lucida	110.41	25.89
Fagus_lucida	110.5428	26.2696
Fagus_lucida	110.7905	25.7028
Fagus_lucida	110.9501731	31.07884849
Fagus_lucida	111.0305	25.4652
Fagus_lucida	111.0853	26.6036
Fagus_lucida	111.3	30.07
Fagus_lucida	111.4898	27.8369
Fagus_lucida	111.92	26.11
Fagus_lucida	112.6779722	27.27435556
Fagus_lucida	112.9152	30.9228
Fagus_lucida	112.9488	25.3999
Fagus_lucida	113.0009	28.2254
Fagus_lucida	113.01	24.89
Fagus_lucida	113.4151	24.1861
Fagus_lucida	113.5911	25.8424
Fagus_lucida	113.8142	29.2435
Fagus_lucida	114.0049	26.25265
Fagus_lucida	114.2336	27.5556
Fagus_lucida	114.27	27.58
Fagus_lucida	114.4421	24.5039
Fagus_lucida	114.6198	27.3928
Fagus_lucida	114.6501	28.6002
Fagus_lucida	114.9231	27.0249
Fagus_lucida	115.3834	31.4512
Fagus_lucida	115.4055	30.7889
Fagus_lucida	115.5775	29.0978
Fagus_lucida	115.6501	24.9547
Fagus_lucida	115.8202636	24.91308147
Fagus_lucida	115.9748	29.5724
Fagus_lucida	116.0155	26.476
Fagus_lucida	116.3328	31.3926
Fagus_lucida	116.3547	30.8515
Fagus_lucida	116.8485	29.8673
Fagus_lucida	116.9519	26.7668
Fagus_lucida	117.5841	26.6999
Fagus_lucida	117.65	27.72
Fagus_lucida	118.8456	28.3924
Fagus_lucida	119.1769409	27.88763922
Fagus_lucida	119.1969	27.7603
Fagus_lucida	119.2059	27.7545
Fagus_lucida	119.6504	27.7164
